# Supplementary material for: Investigation of Resistance Genes in Genus Vigna Reveals Highly Variable NLRome in Parallel Domesticated Member Species
Source: Genes (Basel). 2023 May 23;14(6):1129. doi: 10.3390/genes14061129 (PMC10297842; doi:10.3390/genes14061129)
Supplement: Supplementary file 1 [file genes-14-01129-s001.zip]

Archive with 4 entries (4 files):
- Figure S1 Subgroup_selection.jpg
- Figure S2.png
- Supplementary File S2.pdf
- Table S1.xlsx
