# Supplementary material for: Investigation of Resistance Genes in Genus Vigna Reveals Highly Variable NLRome in Parallel Domesticated Member Species
Source: Genes (Basel). 2023 May 23;14(6):1129. doi: 10.3390/genes14061129 (PMC10297842; doi:10.3390/genes14061129)
Supplement: Supplementary file 1 [file genes-14-01129-s001.zip › Table S1.xlsx]

## Sheet: Sheet1
Table S1: List of genomic resources of member species of Vigna
Name	Web portal link	Version	Genome	Protein	Transcript	GFF3 files
Vigna angularis	https://ftp.ncbi.nlm.nih.gov/genomes/genbank/plant/Vigna_angularis/latest_assembly_versions/GCA_016808095.1_ASM1680809v1/	V1	https://ftp.ncbi.nlm.nih.gov/genomes/genbank/plant/Vigna_angularis/latest_assembly_versions/GCA_016808095.1_ASM1680809v1/GCA_016808095.1_ASM1680809v1_genomic.fna.gz	https://ftp.ncbi.nlm.nih.gov/genomes/genbank/plant/Vigna_angularis/latest_assembly_versions/GCA_016808095.1_ASM1680809v1/GCA_016808095.1_ASM1680809v1_protein.gpff.gz	https://ftp.ncbi.nlm.nih.gov/genomes/genbank/plant/Vigna_angularis/latest_assembly_versions/GCA_016808095.1_ASM1680809v1/GCA_016808095.1_ASM1680809v1_translated_cds.faa.gz	https://ftp.ncbi.nlm.nih.gov/genomes/genbank/plant/Vigna_angularis/latest_assembly_versions/GCA_016808095.1_ASM1680809v1/GCA_016808095.1_ASM1680809v1_genomic.gff.gz
Vigna mungo	https://ftp.ncbi.nlm.nih.gov/genomes/genbank/plant/Vigna_mungo/latest_assembly_versions/GCA_019096145.1_ASM1909614v1/	V1	https://ftp.ncbi.nlm.nih.gov/genomes/genbank/plant/Vigna_mungo/latest_assembly_versions/GCA_019096145.1_ASM1909614v1/GCA_019096145.1_ASM1909614v1_genomic.fna.gz	https://ftp.ncbi.nlm.nih.gov/genomes/genbank/plant/Vigna_mungo/latest_assembly_versions/GCA_019096145.1_ASM1909614v1/	https://ftp.ncbi.nlm.nih.gov/genomes/genbank/plant/Vigna_mungo/latest_assembly_versions/GCA_019096145.1_ASM1909614v1/	https://ftp.ncbi.nlm.nih.gov/genomes/genbank/plant/Vigna_mungo/latest_assembly_versions/GCA_019096145.1_ASM1909614v1/
Vigna radiata	https://www.ncbi.nlm.nih.gov/genome/?term=vigna+radiata	V1	https://ftp.ncbi.nlm.nih.gov/genomes/all/GCF/000/741/045/GCF_000741045.1_Vradiata_ver6/GCF_000741045.1_Vradiata_ver6_genomic.fna.gz	https://ftp.ncbi.nlm.nih.gov/genomes/all/GCF/000/741/045/GCF_000741045.1_Vradiata_ver6/GCF_000741045.1_Vradiata_ver6_protein.faa.gz	https://ftp.ncbi.nlm.nih.gov/genomes/all/GCF/000/741/045/GCF_000741045.1_Vradiata_ver6/GCF_000741045.1_Vradiata_ver6_rna.fna.gz	https://ftp.ncbi.nlm.nih.gov/genomes/all/GCF/000/741/045/GCF_000741045.1_Vradiata_ver6/GCF_000741045.1_Vradiata_ver6_genomic.gff.gz
Vigna umbellata	https://ftp.ncbi.nlm.nih.gov/genomes/all/GCF/018/835/915/GCF_018835915.1_ASM1883591v1/	V1	https://ftp.ncbi.nlm.nih.gov/genomes/all/GCF/018/835/915/GCF_018835915.1_ASM1883591v1/GCF_018835915.1_ASM1883591v1_genomic.fna.gz	https://ftp.ncbi.nlm.nih.gov/genomes/all/GCF/018/835/915/GCF_018835915.1_ASM1883591v1/GCF_018835915.1_ASM1883591v1_protein.faa.gz	https://ftp.ncbi.nlm.nih.gov/genomes/all/GCF/018/835/915/GCF_018835915.1_ASM1883591v1/GCF_018835915.1_ASM1883591v1_rna.fna.gz	https://ftp.ncbi.nlm.nih.gov/genomes/all/GCF/018/835/915/GCF_018835915.1_ASM1883591v1/GCF_018835915.1_ASM1883591v1_genomic.gff.gz
Vigna unguiculata	https://ftp.ncbi.nlm.nih.gov/genomes/all/GCF/004/118/075/GCF_004118075.2_ASM411807v2/	V1	https://ftp.ncbi.nlm.nih.gov/genomes/all/GCF/004/118/075/GCF_004118075.2_ASM411807v2/GCF_004118075.2_ASM411807v2_genomic.fna.gz	https://ftp.ncbi.nlm.nih.gov/genomes/all/GCF/004/118/075/GCF_004118075.2_ASM411807v2/GCF_004118075.2_ASM411807v2_protein.faa.gz	https://ftp.ncbi.nlm.nih.gov/genomes/all/GCF/004/118/075/GCF_004118075.2_ASM411807v2/GCF_004118075.2_ASM411807v2_rna.fna.gz	https://ftp.ncbi.nlm.nih.gov/genomes/all/GCF/004/118/075/GCF_004118075.2_ASM411807v2/GCF_004118075.2_ASM411807v2_genomic.gff.gz
